# Supplementary material for: GmIAA27 Encodes an AUX/IAA Protein Involved in Dwarfing and Multi-Branching in Soybean
Source: Int J Mol Sci. 2022 Aug 3;23(15):8643. doi: 10.3390/ijms23158643 (PMC9368862; doi:10.3390/ijms23158643)
Supplement: Supplementary file 1 [file ijms-23-08643-s001.zip]

Archive with 1 entries (1 files):
- ijms-1814241-supplementary.pdf
